# Supplementary material for: Crystal structure of 9-(di­bromo­meth­yl)-1,1-di­fluoro-3,7-dimethyl-1H-[1,3,5,2]oxadi­aza­borinino[3,4-a][1,8]naphthyridin-11-ium-1-uide
Source: Acta Crystallogr E Crystallogr Commun. 2016 Oct 25;72(Pt 11):1642–4. doi: 10.1107/S2056989016016704 (PMC5095851; doi:10.1107/S2056989016016704)
Supplement: Supplementary file 2 [file e-72-01642-Isup2.hkl]

# 
# h,k,l, Fc-squared, Fo-squared, sigma(Fo-squared) and status flag 
# 
data_I
_shelx_title ' 10 in Pnma' 
_shelx_refln_list_code          4 
_shelx_F_calc_maximum      273.81 
_exptl_crystal_F_000       816.00 
_reflns_d_resolution_high  0.7725 
 
loop_ 
 _symmetry_equiv_pos_as_xyz 
 'x, y, z' 
 '-x+1/2, -y, z+1/2' 
 '-x, y+1/2, -z' 
 'x+1/2, -y+1/2, -z+1/2' 
 '-x, -y, -z' 
 'x-1/2, y, -z-1/2' 
 'x, -y-1/2, z' 
 '-x-1/2, y-1/2, z-1/2' 
 
_cell_length_a    17.1609 
_cell_length_b     7.2169 
_cell_length_c    11.6778 
_cell_angle_alpha  90.000 
_cell_angle_beta   90.000 
_cell_angle_gamma  90.000 
 
_shelx_F_squared_multiplier     1.000 
 
loop_ 
 _refln_index_h 
 _refln_index_k 
 _refln_index_l 
 _refln_F_squared_calc 
 _refln_F_squared_meas 
 _refln_F_squared_sigma 
 _refln_observed_status 
   4   0   0    30876.48    30603.21    478.24 o 
   6   0   0    12350.56    12603.13    213.27 o 
   8   0   0     1057.96      863.05     77.94 o 
  10   0   0    11673.42    11504.23    262.17 o 
  12   0   0     5838.88     6760.31    822.98 o 
  14   0   0     3142.75     3345.42    173.78 o 
  16   0   0     1108.48     1387.72    112.62 o 
  18   0   0      732.66      528.28    100.59 o 
  20   0   0       14.11      -85.22    104.34 o 
  22   0   0      187.76      330.91    157.41 o 
   2   1   0    13917.01    14126.85    149.01 o 
   4   1   0      610.03      597.48     19.10 o 
   6   1   0      992.34     1011.75     25.51 o 
   8   1   0      670.47      648.00     26.58 o 
  10   1   0      582.57      615.84     42.44 o 
  12   1   0      195.31      204.60     40.66 o 
  14   1   0       72.33       72.08     47.50 o 
  16   1   0       37.53       50.19     48.18 o 
  18   1   0       14.87       26.82     59.07 o 
  20   1   0       46.53      105.52     57.32 o 
  22   1   0        6.15       21.35     72.97 o 
   0   2   0     8549.09     9578.35    141.28 o 
   2   2   0     3902.75     4000.43     43.14 o 
   4   2   0    36644.39    39265.77    534.71 o 
   6   2   0       75.71       62.64     11.43 o 
   8   2   0    22638.63    22556.22    330.19 o 
  10   2   0     4448.45     4474.90    210.75 o 
  12   2   0     3127.64     3139.30     96.72 o 
  14   2   0     1856.51     1869.27     90.72 o 
  16   2   0      319.63      128.92    117.77 o 
  18   2   0      340.70      364.58     78.99 o 
  20   2   0        0.35      -98.85    129.48 o 
   2   3   0     6347.35     6502.31     87.43 o 
   4   3   0      149.54      181.23     21.13 o 
   6   3   0     4758.89     4911.16    172.38 o 
   8   3   0     1086.33     1225.05    203.27 o 
  10   3   0      820.41      935.15    138.93 o 
  12   3   0     1377.32     1558.10    157.27 o 
  14   3   0     1219.41     1082.41    126.02 o 
  16   3   0       46.67       63.77     21.78 o 
  18   3   0       12.61     -199.83    199.83 o 
  20   3   0        9.58      -26.45    115.48 o 
   0   4   0    51901.36    54244.79   1344.34 o 
   2   4   0     5168.16     5407.49     92.07 o 
   4   4   0     6638.75     6642.12    107.96 o 
   6   4   0     3694.99     3761.98     62.73 o 
   8   4   0      859.74     1030.07    123.81 o 
  10   4   0      657.72      632.68    147.10 o 
  12   4   0      323.13      370.76    153.46 o 
  14   4   0      916.51      999.43    215.32 o 
  16   4   0       99.96      275.91    202.40 o 
  18   4   0      368.24      400.27    160.40 o 
   2   5   0     9163.31     9506.92    187.17 o 
   4   5   0      101.01       85.83     24.51 o 
   6   5   0     1559.50     1693.08     90.73 o 
   8   5   0      504.71      657.72    128.02 o 
  10   5   0     1240.97     1675.35    182.46 o 
  12   5   0      574.91      533.77    145.42 o 
  14   5   0      191.65      182.31    201.97 o 
  16   5   0      258.17      224.89    160.38 o 
  18   5   0       82.78      169.06    172.51 o 
   0   6   0     3050.81     3034.46    162.91 o 
   2   6   0       90.11       75.11     34.07 o 
   4   6   0     1006.01     1088.41     55.68 o 
   6   6   0       24.19       48.97     52.13 o 
   8   6   0     1949.83     2254.06    302.26 o 
  10   6   0       57.46      211.08    192.43 o 
  12   6   0       34.47     -106.95    165.46 o 
  14   6   0       41.10      228.80    197.41 o 
   2   7   0      906.44     1106.71     62.21 o 
   4   7   0      218.81      100.25     49.66 o 
   6   7   0     2097.87     2259.50    138.34 o 
  12   7   0      121.63      162.36    224.26 o 
   0   8   0     1591.97     1608.43    128.11 o 
   2   8   0      215.46       90.07     46.05 o 
   4   8   0        0.94        6.34     45.74 o 
   6   8   0       89.43      288.52    180.09 o 
   8   8   0      110.13      105.87    117.67 o 
  10   8   0        3.30       -4.17    114.58 o 
   2   9   0      374.74      280.28     92.97 o 
   4   9   0       42.74      151.68    111.37 o 
   3   0   1     2435.72     2180.06     38.64 o 
   4   0   1     2729.49     3201.73    173.43 o 
   5   0   1    48497.55    51328.78    721.29 o 
   6   0   1     2815.79     2595.41     48.78 o 
   7   0   1    16079.52    16421.58    633.76 o 
   8   0   1      114.10      155.65     29.15 o 
   9   0   1    15899.40    15614.69    239.47 o 
  10   0   1     2755.47     2636.14     75.24 o 
  11   0   1      695.90      738.07     51.98 o 
  12   0   1     1083.78     1260.35     74.73 o 
  13   0   1     2918.43     2954.15     88.01 o 
  14   0   1      394.79      402.39     58.89 o 
  15   0   1      296.93      280.14     61.52 o 
  16   0   1       19.89       10.51     56.96 o 
  17   0   1     1487.25     1793.58     99.99 o 
  18   0   1       84.33       74.38     47.75 o 
  19   0   1      230.54      193.05     64.44 o 
  20   0   1      103.04      126.01     57.11 o 
  21   0   1      150.21      308.49     66.55 o 
  22   0   1        6.54      117.95     66.60 o 
   0   1   1     3466.08     3414.70     36.47 o 
   1   1   1      602.91      606.52     12.47 o 
   2   1   1     4368.63     4083.01     39.56 o 
   3   1   1     3270.51     3473.97     84.21 o 
   4   1   1      265.43      258.23     15.13 o 
   5   1   1       30.32       30.21      9.87 o 
   6   1   1        3.01        0.50     12.15 o 
   7   1   1     1171.91     1033.39     24.40 o 
   8   1   1      596.76      606.87     29.57 o 
   9   1   1     1268.18     1311.78     34.09 o 
  10   1   1       26.45       14.92     19.05 o 
  11   1   1       66.73       82.35     21.42 o 
  12   1   1       63.24       52.45     26.19 o 
  13   1   1        0.02       13.70     23.42 o 
  14   1   1        0.53        7.67     23.08 o 
  15   1   1      196.00      186.60     31.69 o 
  16   1   1      147.98      111.39     35.41 o 
  17   1   1        5.22       32.27     38.39 o 
  18   1   1        0.10      -21.34     32.78 o 
  19   1   1       14.06       45.86     39.05 o 
  20   1   1        5.67       29.91     46.74 o 
  21   1   1       12.42       67.91     39.18 o 
  22   1   1        4.83       26.89     57.77 o 
   1   2   1    49236.78    51868.59    514.86 o 
   2   2   1    21044.75    21347.32    189.51 o 
   3   2   1     8051.29     7689.27     63.80 o 
   4   2   1      698.46      639.29     26.77 o 
   5   2   1    21531.02    21211.31    239.36 o 
   6   2   1     4024.97     3984.79     62.45 o 
   7   2   1       34.19       22.26      9.74 o 
   8   2   1     5187.85     5314.00     49.29 o 
   9   2   1     7620.62     7422.27     76.73 o 
  10   2   1      536.87      536.80     22.65 o 
  11   2   1        0.23      -14.15     14.15 o 
  12   2   1      857.05      774.66     26.78 o 
  13   2   1     2658.88     2847.20     55.77 o 
  14   2   1      488.52      488.38     36.38 o 
  15   2   1      237.64      190.43     29.58 o 
  16   2   1      588.30      482.21     84.28 o 
  17   2   1      607.04      734.74     51.28 o 
  18   2   1        1.32       18.56     31.02 o 
  19   2   1       38.65       45.35     31.29 o 
  20   2   1       24.82       87.24     77.89 o 
  21   2   1      158.53      252.88    122.17 o 
   0   3   1     2017.33     1937.82     39.44 o 
   1   3   1     1551.66     1539.50     24.29 o 
   2   3   1     2888.80     2971.26     38.43 o 
   3   3   1     5445.38     5273.58     52.30 o 
   4   3   1      980.80      974.13     24.21 o 
   5   3   1     1025.33     1115.22     34.96 o 
   6   3   1        1.74       -5.23     15.77 o 
   7   3   1     5268.99     5216.46     89.57 o 
   8   3   1      747.40      739.30     48.73 o 
   9   3   1      404.58      406.47     27.91 o 
  10   3   1      630.11      669.35     22.05 o 
  11   3   1      579.80      496.97     63.12 o 
  12   3   1      295.63      347.75     32.35 o 
  13   3   1       21.77       44.87     22.85 o 
  14   3   1       97.98       98.07     27.09 o 
  15   3   1      161.24      205.44     37.88 o 
  16   3   1        1.37        1.44     25.11 o 
  17   3   1       73.14       84.75     52.01 o 
  18   3   1        5.76       42.81    131.17 o 
  19   3   1      217.99      365.32    117.77 o 
  20   3   1        3.21      209.77    133.40 o 
   1   4   1      430.92      350.33     21.08 o 
   2   4   1      208.00      175.31     17.93 o 
   3   4   1     2584.86     2520.66     37.25 o 
   4   4   1     1470.57     1477.00     30.48 o 
   5   4   1     2504.10     2480.70     31.42 o 
   6   4   1     1275.91     1236.79     44.86 o 
   7   4   1      913.58      991.41     42.61 o 
   8   4   1      155.04      134.27     24.51 o 
   9   4   1     3831.79     4287.43    223.15 o 
  10   4   1      710.54      837.48    104.99 o 
  11   4   1       10.06       -0.09     74.16 o 
  12   4   1      125.68      119.24     78.88 o 
  13   4   1     1153.13     1320.32    126.04 o 
  14   4   1        2.38      100.08     87.34 o 
  15   4   1        0.88      161.43     84.74 o 
  16   4   1       10.45      160.25    114.99 o 
  18   4   1       31.85      -23.83    101.42 o 
  19   4   1       89.99      343.94    131.35 o 
  20   4   1       36.58       39.31    167.93 o 
   0   5   1     1864.33     1907.66     74.18 o 
   1   5   1      997.49      980.06     37.97 o 
   2   5   1      583.83      613.12     32.59 o 
   3   5   1     3181.83     3489.05     54.44 o 
   4   5   1      803.97      850.24     33.04 o 
   5   5   1      580.96      605.38     23.21 o 
   6   5   1       93.99       78.02     16.34 o 
   7   5   1     2731.40     2836.16     72.81 o 
   8   5   1      128.66      221.77     78.98 o 
   9   5   1      364.48      415.78     91.91 o 
  10   5   1       55.38       11.88     62.26 o 
  11   5   1     1136.03     1358.90    122.92 o 
  12   5   1      110.70      248.61     87.93 o 
  13   5   1       12.30     -116.19    116.19 o 
  14   5   1       55.62      -90.67    136.07 o 
  15   5   1      387.73      510.35    141.82 o 
  16   5   1       84.41      141.70    143.35 o 
  17   5   1       18.19     -144.35    144.35 o 
  18   5   1       16.44       53.76    167.43 o 
   1   6   1     2386.27     2629.10     68.09 o 
   2   6   1      552.76      617.27     33.78 o 
   3   6   1      444.82      479.79     41.68 o 
   4   6   1        0.85        2.10     22.52 o 
   5   6   1      189.74      176.96     28.22 o 
   6   6   1      304.15      340.07     31.95 o 
   7   6   1      212.86      144.49     39.90 o 
   8   6   1      334.20      316.06     27.35 o 
   9   6   1      105.98      145.68    120.40 o 
  10   6   1        1.12       64.11    116.44 o 
  11   6   1       84.43       86.28    118.61 o 
  12   6   1       14.19      158.72    146.76 o 
  13   6   1      205.68      291.82    109.08 o 
  14   6   1       10.44      -34.83     98.10 o 
  15   6   1        9.17        2.38    136.39 o 
  16   6   1      101.08      -17.90    123.43 o 
   0   7   1      114.85       97.18     38.35 o 
   1   7   1     1158.60     1285.89     64.04 o 
   2   7   1       49.36       23.35     25.35 o 
   3   7   1      764.87      874.99     41.71 o 
   4   7   1      352.78      360.18     53.90 o 
   5   7   1      231.10      186.56     36.45 o 
   6   7   1       19.70       33.94     22.40 o 
   7   7   1      559.55      633.11     83.67 o 
   8   7   1      276.82      137.42    208.39 o 
   9   7   1        1.02      -98.56    104.86 o 
  10   7   1       30.44       36.76    103.37 o 
  11   7   1      449.38      428.23    135.93 o 
  12   7   1       23.15       76.34    112.01 o 
  13   7   1        0.56      108.25    143.66 o 
  14   7   1       33.57      129.50    125.04 o 
   1   8   1      170.76       72.65     29.68 o 
   2   8   1       18.93       13.38     31.30 o 
   3   8   1        1.65        3.54     29.05 o 
   4   8   1       25.78       36.40     30.32 o 
   5   8   1        0.44       51.04     41.99 o 
   6   8   1        0.33       72.08     88.16 o 
   7   8   1       36.24       16.05     90.80 o 
   8   8   1       19.83        3.18     73.26 o 
   9   8   1       22.57      -59.61    119.07 o 
  10   8   1       28.19      244.16    130.76 o 
  11   8   1        1.52      181.54    161.46 o 
   0   9   1      101.81      108.46     64.40 o 
   1   9   1       84.60       63.45     32.32 o 
   2   9   1       61.93       82.83     40.39 o 
   3   9   1       99.03       84.28     47.10 o 
   4   9   1       34.73       58.08     72.55 o 
   5   9   1       40.58       -7.73     77.44 o 
   0   0   2    22224.26    21509.65    420.18 o 
   1   0   2    19711.93    18679.41    245.39 o 
   2   0   2       34.91       50.00     21.47 o 
   3   0   2    33885.30    34892.62    455.94 o 
   4   0   2    16000.88    14939.57    184.63 o 
   5   0   2     5398.04     4942.53     87.16 o 
   6   0   2      858.53      919.80     38.66 o 
   7   0   2    21149.04    20490.57    281.42 o 
   8   0   2     1462.87     1420.74     42.78 o 
   9   0   2      502.70      381.79     34.33 o 
  10   0   2     2467.24     2300.71     73.34 o 
  11   0   2     5618.61     5618.58    117.88 o 
  12   0   2     1850.26     1875.05     75.69 o 
  13   0   2        0.45        9.40     37.24 o 
  14   0   2      738.08      745.70     74.51 o 
  15   0   2     2547.92     2764.14    101.02 o 
  16   0   2       81.11       94.90     42.40 o 
  17   0   2      545.36      477.98     59.45 o 
  18   0   2      106.53       94.25     56.80 o 
  19   0   2      405.11      564.06     92.63 o 
  20   0   2        8.75       41.87     51.91 o 
  21   0   2       91.33      106.99     71.99 o 
  22   0   2       15.34      217.00     88.46 o 
   1   1   2     2427.64     2250.99     45.41 o 
   2   1   2     1948.15     1960.76     96.37 o 
   3   1   2      399.15      368.95     21.77 o 
   4   1   2      295.16      326.38     19.78 o 
   5   1   2     1687.10     1730.40     29.13 o 
   6   1   2        2.95        1.84     11.86 o 
   7   1   2      270.10      296.48     20.28 o 
   8   1   2      374.86      367.42     19.49 o 
   9   1   2      414.85      380.55     28.45 o 
  10   1   2        1.32       -8.12     19.35 o 
  11   1   2      194.82      204.94     28.96 o 
  12   1   2      167.89      161.84     29.29 o 
  13   1   2       10.31        6.63     22.79 o 
  14   1   2       64.68       89.43     26.36 o 
  15   1   2        1.44       12.15     24.15 o 
  16   1   2        2.31       -0.25     22.20 o 
  17   1   2       44.19       52.01     28.61 o 
  18   1   2        5.20       12.06     36.97 o 
  19   1   2       14.31       16.70     34.12 o 
  20   1   2        2.56       63.29     37.90 o 
  21   1   2       55.49       91.55     44.72 o 
   0   2   2    21357.83    21915.35    677.70 o 
   1   2   2     2134.38     1952.49     31.19 o 
   2   2   2        1.69       -5.93     12.84 o 
   3   2   2    16074.03    15836.04    154.89 o 
   4   2   2     7611.91     7283.40     76.09 o 
   5   2   2     2369.49     2154.47     27.42 o 
   6   2   2      805.03      827.05     41.30 o 
   7   2   2    12766.22    12299.45    141.16 o 
   8   2   2     4283.38     4085.65     83.10 o 
   9   2   2     1981.47     2008.90     39.78 o 
  10   2   2     2199.86     2374.48     72.79 o 
  11   2   2     3082.06     3104.38     60.33 o 
  12   2   2      808.39      842.44     33.96 o 
  13   2   2      101.95       82.54     26.15 o 
  14   2   2      842.64      846.12     37.40 o 
  15   2   2      547.10      556.05     39.73 o 
  16   2   2      292.38      213.43     41.51 o 
  17   2   2       11.03       -5.33     28.24 o 
  18   2   2      241.13      173.63     40.31 o 
  19   2   2      340.63      302.39     48.19 o 
  20   2   2        2.09       66.76     60.91 o 
  21   2   2        2.71      -80.34     80.34 o 
   1   3   2      454.56      413.66     23.08 o 
   2   3   2     3856.73     3807.79     51.76 o 
   3   3   2      274.00      271.59     17.89 o 
   4   3   2        9.37        9.98     13.97 o 
   5   3   2     6683.00     6817.89     64.67 o 
   6   3   2      837.95      860.23     33.06 o 
   7   3   2     1489.22     1547.07     46.28 o 
   8   3   2      296.46      311.79     37.04 o 
   9   3   2     1082.72     1073.15     47.96 o 
  10   3   2      840.88      835.31     47.63 o 
  11   3   2       71.83       69.82     34.40 o 
  12   3   2      315.63      298.80     39.47 o 
  13   3   2      370.20      349.35     30.54 o 
  14   3   2      274.27      265.47     29.02 o 
  15   3   2      130.05      131.22     32.06 o 
  16   3   2       50.76       68.34     34.17 o 
  17   3   2      207.68      211.02     49.85 o 
  18   3   2       37.00      152.70     88.47 o 
  19   3   2        0.32      -22.94     79.14 o 
  20   3   2       47.01       57.97     90.32 o 
   0   4   2     1140.20     1154.47     40.10 o 
   1   4   2     7337.72     7535.35     79.64 o 
   2   4   2      271.06      265.38     23.37 o 
   3   4   2     2962.11     2925.22     46.36 o 
   4   4   2     2315.39     2339.81     46.29 o 
   5   4   2      902.71      914.77     27.53 o 
   6   4   2      499.43      513.26     39.68 o 
   7   4   2     2262.83     2218.58     43.87 o 
   8   4   2      589.90      566.90     44.12 o 
   9   4   2      200.19      180.46     20.46 o 
  10   4   2       82.15       68.95     21.16 o 
  11   4   2     2215.52     2313.86     50.13 o 
  12   4   2      118.91      129.15     17.31 o 
  13   4   2       10.84       21.28     21.11 o 
  14   4   2      173.65      138.21     71.47 o 
  15   4   2      773.78      552.83    109.64 o 
  16   4   2        1.57       39.18     93.60 o 
  17   4   2       92.69      253.34    190.75 o 
  18   4   2       39.84      -99.24     99.24 o 
  19   4   2       21.36       15.91    211.73 o 
   1   5   2     2360.15     2436.04     50.24 o 
   2   5   2     2411.61     2442.72     51.75 o 
   3   5   2      719.59      771.90     35.84 o 
   4   5   2       40.73        6.50     20.80 o 
   5   5   2     1807.86     1739.78     39.92 o 
   6   5   2     1037.01     1079.54     41.24 o 
   7   5   2      197.69      217.11     37.47 o 
   8   5   2      324.66      261.49     34.83 o 
   9   5   2     1384.37     1491.45     31.73 o 
  10   5   2      193.71      230.14     70.62 o 
  11   5   2       71.05       71.70     63.82 o 
  12   5   2      293.42      219.61     76.22 o 
  13   5   2      264.94      409.93    101.22 o 
  14   5   2       96.33      127.83     94.35 o 
  15   5   2        3.33      109.82     95.08 o 
  16   5   2       71.38       98.51    107.92 o 
  17   5   2      111.29      415.96    169.36 o 
  18   5   2        2.31       -6.74    166.97 o 
   0   6   2      132.64      109.33     39.97 o 
   1   6   2      218.85      251.22     31.78 o 
   2   6   2       28.20       22.12     23.65 o 
   3   6   2      220.93      230.59     28.86 o 
   4   6   2      133.43      131.79     24.53 o 
   5   6   2       56.84       66.49     19.81 o 
   6   6   2       41.36       32.64     13.78 o 
   7   6   2      195.44      175.52     37.88 o 
   8   6   2      261.93      240.02     59.34 o 
   9   6   2        5.44       26.34     28.80 o 
  10   6   2       47.13       90.12     73.64 o 
  11   6   2      241.96      202.60     97.40 o 
  12   6   2        0.35      102.37    142.80 o 
  13   6   2       21.58        5.31    114.16 o 
  14   6   2       28.12     -119.87    119.87 o 
  15   6   2        6.78       21.13    135.90 o 
  16   6   2        4.25      -81.68    118.93 o 
   1   7   2      573.81      515.05     79.12 o 
   2   7   2      456.23      319.09     67.02 o 
   3   7   2      476.25      355.45     84.52 o 
   4   7   2       56.70       21.28     24.36 o 
   5   7   2      529.35      313.01     93.87 o 
   6   7   2      410.96      219.32     60.56 o 
   7   7   2       42.93      -23.95     42.25 o 
   8   7   2       26.86        6.26     37.17 o 
   9   7   2      476.98      202.54    134.74 o 
  10   7   2      191.62      124.95    101.71 o 
  11   7   2        0.95      132.24    102.54 o 
  12   7   2       40.10       -0.84     77.64 o 
  13   7   2      303.78      271.86    115.61 o 
  14   7   2       24.91       76.77     96.11 o 
   0   8   2        8.24      -11.77     37.86 o 
   1   8   2       50.27       20.98     32.39 o 
   2   8   2        5.53        7.85     33.50 o 
   3   8   2       25.85       10.81     28.15 o 
   4   8   2        0.12       -1.48     30.31 o 
   5   8   2        3.71       68.47     49.20 o 
   6   8   2       10.60      119.44     80.57 o 
   7   8   2        6.99      -93.26     93.26 o 
   8   8   2       10.86       76.12     98.62 o 
   9   8   2       35.27      -57.01    106.47 o 
  10   8   2        3.02      110.88    124.51 o 
  11   8   2        1.71       64.33    128.20 o 
   1   9   2      112.18      148.25     45.41 o 
   2   9   2       85.20       30.56     43.97 o 
   3   9   2       81.07      179.78     74.20 o 
   4   9   2       23.10      103.87     82.38 o 
   5   9   2       62.35        4.26     81.03 o 
   1   0   3     2213.88     2336.83    165.53 o 
   2   0   3    74974.46    75660.08   1409.79 o 
   3   0   3      930.99      801.67     44.29 o 
   4   0   3      763.28      762.47     39.22 o 
   5   0   3      403.64      446.00     30.74 o 
   6   0   3    17820.40    17292.71    243.37 o 
   7   0   3       80.51      102.56     33.73 o 
   8   0   3     5396.30     5293.57    105.39 o 
   9   0   3      512.28      491.18     44.31 o 
  10   0   3     5543.61     5185.33    101.26 o 
  11   0   3       17.95       16.30     35.62 o 
  12   0   3     6558.54     6162.43    126.29 o 
  13   0   3      764.06      819.16     59.20 o 
  14   0   3     1748.59     1965.24     87.95 o 
  15   0   3       24.12       43.10     43.06 o 
  16   0   3     1101.89     1078.72     65.23 o 
  17   0   3       51.75       90.40     50.97 o 
  18   0   3      141.88      148.24     54.85 o 
  19   0   3       51.06       88.14     49.68 o 
  20   0   3      126.97       95.03     53.77 o 
  21   0   3        2.19       76.74     72.52 o 
   0   1   3     3875.23     3626.09    108.47 o 
   1   1   3      181.43      182.45     25.85 o 
   2   1   3      934.78      979.08     38.44 o 
   3   1   3     1343.16     1351.16     35.29 o 
   4   1   3     1076.06     1134.93     32.69 o 
   5   1   3        2.85      -12.99     15.48 o 
   6   1   3      111.85      141.25     19.62 o 
   7   1   3       71.59       65.78     23.54 o 
   8   1   3      213.15      195.25     26.19 o 
   9   1   3        3.79       -5.00     19.66 o 
  10   1   3      186.69      211.45     23.39 o 
  11   1   3      123.74      128.55     23.93 o 
  12   1   3      484.46      520.25     31.65 o 
  13   1   3      339.87      309.05     35.49 o 
  14   1   3      908.94      930.58     66.01 o 
  15   1   3       51.62       66.80     30.06 o 
  16   1   3       33.53       92.57     31.60 o 
  17   1   3        2.21       -2.09     25.72 o 
  18   1   3        7.22       -7.20     24.95 o 
  19   1   3       20.98       -7.37     32.21 o 
  20   1   3       29.34       42.57     41.18 o 
  21   1   3       16.94       -2.52     43.46 o 
   1   2   3        7.07        8.38     15.86 o 
   2   2   3    26498.48    26222.13    311.14 o 
   3   2   3        7.41       10.16     16.52 o 
   4   2   3       83.73       69.32     20.17 o 
   5   2   3      766.64      794.57     26.84 o 
   6   2   3    10149.73     9472.36     97.44 o 
   7   2   3        2.93        8.11     19.35 o 
   8   2   3     4265.55     4178.06     68.96 o 
   9   2   3      146.63      132.21     22.87 o 
  10   2   3     4708.42     4742.20     66.85 o 
  11   2   3        5.94       -2.67     20.95 o 
  12   2   3     2152.65     2175.88     50.88 o 
  13   2   3       80.07       69.79     23.94 o 
  14   2   3     1619.77     1746.11     53.27 o 
  15   2   3        6.41        0.38     27.81 o 
  16   2   3      688.91      663.02     47.58 o 
  17   2   3        2.08       -7.08     32.53 o 
  18   2   3       47.32       85.74     35.29 o 
  19   2   3        3.84       21.75     50.82 o 
  20   2   3      348.66      389.76     70.89 o 
  21   2   3       16.74       82.64     74.50 o 
   0   3   3    15385.17    14877.80    225.21 o 
   1   3   3      253.89      245.73     22.17 o 
   2   3   3      223.23      194.84     22.88 o 
   3   3   3       12.58       15.69     18.72 o 
   4   3   3     3134.33     2983.19     44.11 o 
   5   3   3      132.42      147.00     19.57 o 
   6   3   3      338.72      355.64     17.99 o 
   7   3   3      220.33      244.66     17.97 o 
   8   3   3      492.38      474.42     32.69 o 
   9   3   3       30.91       43.05     35.85 o 
  10   3   3     2049.77     1930.79     71.67 o 
  11   3   3      380.85      356.76     41.41 o 
  12   3   3      806.31      824.37     56.06 o 
  13   3   3      283.27      275.04     48.17 o 
  14   3   3        7.29       23.11     32.82 o 
  15   3   3        0.41      -19.35     29.89 o 
  16   3   3      266.86      222.88     56.52 o 
  17   3   3        1.83      -23.57     29.20 o 
  18   3   3       19.64        8.30     72.46 o 
  19   3   3        0.76       34.27     99.89 o 
  20   3   3       17.87      220.13    116.11 o 
   1   4   3      199.13      189.48     26.04 o 
   2   4   3     7118.10     7008.03     99.08 o 
   3   4   3       88.42       96.32     23.21 o 
   4   4   3     1850.58     1966.56     57.54 o 
   5   4   3       21.78       38.65     18.44 o 
   6   4   3     6420.11     6449.01     68.54 o 
   7   4   3        6.66       19.74     27.14 o 
   8   4   3      533.79      567.35     33.47 o 
   9   4   3       40.11       52.26     27.59 o 
  10   4   3     1175.88     1202.21     41.18 o 
  11   4   3       12.64        4.54     26.58 o 
  12   4   3      891.84      960.65     41.92 o 
  13   4   3      205.69      139.39     33.84 o 
  14   4   3       21.85       45.67     28.13 o 
  15   4   3        7.05       25.44     24.57 o 
  16   4   3      535.04      497.22    165.27 o 
  17   4   3        8.06       20.26     76.01 o 
  18   4   3       41.41       72.92    129.62 o 
  19   4   3       20.70       60.28     93.96 o 
   0   5   3     4688.00     4760.99    111.57 o 
   1   5   3       30.47       15.68     21.29 o 
   2   5   3        7.18        1.48     22.08 o 
   3   5   3      343.04      348.97     29.72 o 
   4   5   3     4062.22     4336.31     80.10 o 
   5   5   3        3.08        2.67     19.47 o 
   6   5   3       98.34       87.72     22.63 o 
   7   5   3      105.98      131.63     42.76 o 
   8   5   3     1685.26     1737.38    125.29 o 
   9   5   3        0.94        0.78     25.36 o 
  10   5   3      351.79      339.05     38.20 o 
  11   5   3        2.23       -1.35     28.18 o 
  12   5   3      664.90      763.09     77.63 o 
  13   5   3       93.99        6.44     79.45 o 
  14   5   3      940.06      944.57    196.29 o 
  15   5   3       57.15      180.91     92.92 o 
  16   5   3       86.81      135.65     97.69 o 
  17   5   3        3.92      -48.04    142.52 o 
  18   5   3       83.21      133.83    194.06 o 
   1   6   3       21.11       -2.32     21.42 o 
   2   6   3      256.29      224.28     32.43 o 
   3   6   3       18.60      -10.49     23.14 o 
   4   6   3      242.16      205.66     27.53 o 
   5   6   3        0.04       -3.90     22.12 o 
   6   6   3      631.89      648.33     28.51 o 
   7   6   3        8.86       -1.44     26.15 o 
   8   6   3      130.44       90.23     29.58 o 
   9   6   3        1.08       -1.03     28.30 o 
  10   6   3      162.29      174.34     57.20 o 
  11   6   3        0.03      117.10     95.52 o 
  12   6   3        8.56        3.02     76.69 o 
  13   6   3       59.62      -80.96    101.93 o 
  14   6   3       12.67      119.24    111.22 o 
  15   6   3        0.40      -14.48     86.86 o 
  16   6   3       65.98        7.55    107.84 o 
   0   7   3     1166.75     1272.21     70.90 o 
   1   7   3       35.17       58.63     34.49 o 
   2   7   3      126.57       84.85     32.12 o 
   3   7   3       17.16      -21.34     26.54 o 
   4   7   3     1270.26     1451.21     46.11 o 
   5   7   3       15.39       10.93     30.43 o 
   6   7   3      271.03      118.21     37.66 o 
   7   7   3       71.21      102.85     48.39 o 
   8   7   3      663.77      833.52    184.11 o 
   9   7   3        0.58      -67.94    114.55 o 
  10   7   3      138.18       25.40     73.99 o 
  11   7   3       77.08       38.70     89.34 o 
  12   7   3       58.85      124.69    111.92 o 
  13   7   3       55.51      -19.45    112.86 o 
  14   7   3       12.09     -170.42    170.42 o 
   1   8   3        0.13      -23.66     39.28 o 
   2   8   3       19.61       32.30     35.78 o 
   3   8   3        1.87      -29.67     32.44 o 
   4   8   3        6.63       12.38     32.72 o 
   5   8   3       15.70      -15.21     54.38 o 
   6   8   3        3.87       17.19     45.69 o 
   7   8   3        1.05      225.33     94.87 o 
   8   8   3        7.20       44.65    103.16 o 
   9   8   3        3.66      192.35    144.91 o 
  10   8   3        1.79       -3.86    184.41 o 
   0   9   3      192.84      206.81     99.71 o 
   1   9   3        1.87       35.21     38.50 o 
   2   9   3        5.15       39.71     52.04 o 
   3   9   3        3.89       18.80     56.46 o 
   4   9   3      182.14      130.73    121.41 o 
   0   0   4     8400.92     7922.31    221.50 o 
   1   0   4     6726.56     6266.40    142.06 o 
   2   0   4       17.95        3.81     32.70 o 
   3   0   4    24262.76    23558.24    388.38 o 
   4   0   4      643.98      597.04     45.22 o 
   5   0   4      133.36       74.86     30.94 o 
   6   0   4      148.54      171.74     38.23 o 
   7   0   4    20503.30    19938.89    319.58 o 
   8   0   4      285.86      296.11     38.16 o 
   9   0   4     2580.73     2617.48     91.59 o 
  10   0   4      417.46      437.17     51.95 o 
  11   0   4     2456.58     2437.67     80.42 o 
  12   0   4     2497.18     2597.24     76.88 o 
  13   0   4      598.09      699.50     95.64 o 
  14   0   4      377.03      390.43     77.75 o 
  15   0   4     1821.36     2096.40     90.81 o 
  16   0   4       60.78       19.61     46.03 o 
  17   0   4      419.68      306.90     61.13 o 
  18   0   4       50.11       17.92     44.22 o 
  19   0   4      712.70      840.36     81.72 o 
  20   0   4       23.38       22.14     49.11 o 
  21   0   4      106.29      232.15     80.06 o 
   1   1   4      185.54      150.11     30.99 o 
   2   1   4        0.55       -0.48     20.92 o 
   3   1   4      243.30      300.63     30.64 o 
   4   1   4       10.95      -14.48     22.76 o 
   5   1   4     2732.90     2854.62     52.15 o 
   6   1   4      436.90      583.96     30.15 o 
   7   1   4      269.06      343.73     28.19 o 
   8   1   4        3.65      -23.11     23.11 o 
   9   1   4      508.11      551.55     38.93 o 
  10   1   4       30.63       48.45     31.26 o 
  11   1   4      223.69      248.53     33.02 o 
  12   1   4      298.35      281.62     32.52 o 
  13   1   4       33.43       -4.56     23.85 o 
  14   1   4      327.56      247.92     43.83 o 
  15   1   4       14.03       23.05     29.39 o 
  16   1   4        0.55        0.74     27.30 o 
  17   1   4       56.95       46.97     33.64 o 
  18   1   4       13.97       16.19     31.13 o 
  19   1   4        6.58       73.25     40.91 o 
  20   1   4       12.36        7.27     37.44 o 
  21   1   4        9.01       -1.83     58.58 o 
   0   2   4     2776.77     2760.10     79.72 o 
   1   2   4     7685.38     7075.11     95.60 o 
   2   2   4        3.35       26.64     23.35 o 
   3   2   4    18264.33    17295.45    211.05 o 
   4   2   4     4282.49     4243.38     78.68 o 
   5   2   4     8699.06     8620.03    112.39 o 
   6   2   4      782.57      824.92     36.45 o 
   7   2   4    13133.51    13051.71    151.05 o 
   8   2   4     1059.75     1002.45     39.94 o 
   9   2   4      261.10      252.02     37.32 o 
  10   2   4      515.32      537.16     38.03 o 
  11   2   4     6611.97     6651.23    153.09 o 
  12   2   4       52.25       66.55     22.51 o 
  13   2   4     1293.85     1320.19     78.17 o 
  14   2   4       25.72       25.62     30.78 o 
  15   2   4     1043.59     1098.58     86.78 o 
  16   2   4       85.02       72.74     33.43 o 
  17   2   4       66.15      131.35     49.58 o 
  18   2   4       15.15       31.78     32.30 o 
  19   2   4      163.74      268.65     59.22 o 
  20   2   4       47.95      109.07     53.57 o 
   1   3   4     2364.74     2425.74     50.00 o 
   2   3   4      956.46     1061.31     39.09 o 
   3   3   4       60.42       42.41     21.86 o 
   4   3   4      246.81      272.99     27.95 o 
   5   3   4     5000.38     4821.93     82.41 o 
   6   3   4      282.89      332.98     33.69 o 
   7   3   4     3537.26     3541.78     52.98 o 
   8   3   4       73.88       44.17     20.34 o 
   9   3   4     1304.77     1349.74     54.28 o 
  10   3   4       19.42       10.70     13.27 o 
  11   3   4       27.96       36.40     19.62 o 
  12   3   4      515.01      442.65     37.58 o 
  13   3   4      719.71      685.33     29.54 o 
  14   3   4       14.40        7.47     24.02 o 
  15   3   4      223.38      205.78     46.69 o 
  16   3   4        0.08      -18.24     45.88 o 
  17   3   4      237.00      269.20     64.32 o 
  18   3   4       23.99       77.11     50.06 o 
  19   3   4        4.71      -16.17     68.54 o 
  20   3   4        4.63      129.27    108.97 o 
   0   4   4      653.26      780.40     53.68 o 
   1   4   4     3096.97     3078.14     73.16 o 
   2   4   4      177.32      220.00     28.32 o 
   3   4   4     2352.14     2301.97     58.34 o 
   4   4   4      293.18      312.44     29.42 o 
   5   4   4        9.90       34.47     23.55 o 
   6   4   4        4.71       20.19     18.21 o 
   7   4   4     2099.89     2012.29     35.32 o 
   8   4   4      434.44      428.36     21.06 o 
   9   4   4        6.68        7.95     29.92 o 
  10   4   4        1.89      -10.94     27.15 o 
  11   4   4      837.37      933.73     65.58 o 
  12   4   4      584.71      579.54     44.68 o 
  13   4   4      417.24      303.99     63.93 o 
  14   4   4      191.07      199.01     50.51 o 
  15   4   4      438.78      318.31     79.03 o 
  16   4   4        3.80      -35.26     65.94 o 
  17   4   4       58.10        5.09     74.46 o 
  18   4   4       52.03      165.69    123.46 o 
  19   4   4       76.48      277.95    115.93 o 
   1   5   4     1775.79     1906.23     71.49 o 
   2   5   4       94.35       92.28     34.89 o 
   3   5   4     1237.40     1298.16     50.47 o 
   4   5   4       50.73       44.78     37.28 o 
   5   5   4     3473.40     3591.41     73.53 o 
   6   5   4       24.37       55.31     21.74 o 
   7   5   4       10.97       21.62     17.36 o 
   8   5   4        0.18      -24.42     36.29 o 
   9   5   4     1869.30     2046.88     58.87 o 
  10   5   4       67.70       81.37     27.77 o 
  11   5   4       88.72       98.90     35.01 o 
  12   5   4       49.70       46.85     38.78 o 
  13   5   4      246.33      192.67     61.67 o 
  14   5   4      146.40      279.83     96.33 o 
  15   5   4        3.99       21.38     74.38 o 
  16   5   4        9.40       27.35     77.22 o 
  17   5   4      131.59      361.88    128.17 o 
   0   6   4      103.55       76.23     57.17 o 
   1   6   4      670.42      684.49     52.02 o 
   2   6   4        2.33        7.29     25.36 o 
   3   6   4      247.92      192.94     31.07 o 
   4   6   4      405.83      389.40     40.30 o 
   5   6   4      406.35      432.88     39.03 o 
   6   6   4      134.92      117.21     27.01 o 
   7   6   4      151.57      130.32     27.48 o 
   8   6   4      148.10      138.19     47.26 o 
   9   6   4       75.15       59.63     42.88 o 
  10   6   4       55.55       50.84     38.75 o 
  11   6   4      568.32      580.11     93.81 o 
  12   6   4       49.35       96.44     84.56 o 
  13   6   4      296.83      302.13    191.14 o 
  14   6   4        0.60      -38.41     90.23 o 
  15   6   4       25.92       89.42    101.54 o 
   1   7   4      945.61      914.60     57.86 o 
   2   7   4      119.40      105.88     34.28 o 
   3   7   4      381.19      354.76     44.06 o 
   4   7   4        0.23       -0.36     26.64 o 
   5   7   4      322.69      225.67     55.64 o 
   6   7   4      197.01      145.13     33.35 o 
   7   7   4      192.24      108.23     45.79 o 
   8   7   4       14.55       86.62     73.59 o 
   9   7   4      447.24      406.57    106.11 o 
  10   7   4       21.42       89.09    108.18 o 
  11   7   4        0.07      -18.96     88.80 o 
  12   7   4       54.74      317.09    139.80 o 
  13   7   4      381.56      561.40    243.21 o 
   0   8   4       40.65       33.27     60.64 o 
   1   8   4        4.54       19.79     44.82 o 
   2   8   4        6.32       13.90     38.15 o 
   3   8   4        0.48       15.37     41.09 o 
   4   8   4        0.42        7.67     43.04 o 
   5   8   4       47.02       81.40     56.10 o 
   6   8   4        0.63       48.14     55.69 o 
   7   8   4        0.20      100.21    119.42 o 
   8   8   4        3.59       59.26    115.23 o 
   9   8   4        1.64       45.31    102.33 o 
   1   9   4       77.22       36.81     54.29 o 
   1   0   5     8371.92     7563.44    185.45 o 
   2   0   5    24664.11    24203.35    470.97 o 
   3   0   5     5222.30     5486.66    143.26 o 
   4   0   5       22.69       26.15     36.10 o 
   5   0   5    28807.53    30250.18    508.62 o 
   6   0   5     6135.86     6247.78    134.52 o 
   7   0   5     1652.44     1523.70     70.64 o 
   8   0   5     2726.92     2901.74     90.90 o 
   9   0   5     3174.40     3131.43    131.67 o 
  10   0   5     1040.53     1121.90     99.17 o 
  11   0   5      233.63      226.66     71.45 o 
  12   0   5     3329.67     3567.63    169.77 o 
  13   0   5     1057.23     1116.04     86.20 o 
  14   0   5      599.26      629.00     62.79 o 
  15   0   5      163.33      114.24     43.19 o 
  16   0   5      381.71      286.02     69.06 o 
  17   0   5      735.52      781.03    115.58 o 
  18   0   5       57.46       21.79     54.63 o 
  19   0   5       30.08       33.01     68.83 o 
  20   0   5       53.28      103.23     76.69 o 
   0   1   5     1658.44     1629.51     87.77 o 
   1   1   5        6.59       -1.43     30.25 o 
   2   1   5      540.27      561.73     42.57 o 
   3   1   5     6149.22     6499.13    113.06 o 
   4   1   5        9.96        1.21     25.30 o 
   5   1   5      133.93      108.22     28.56 o 
   6   1   5      317.86      340.50     31.24 o 
   7   1   5      190.46      192.56     32.91 o 
   8   1   5       14.21       21.41     26.61 o 
   9   1   5       53.21       29.48     30.83 o 
  10   1   5        2.40       -6.48     29.15 o 
  11   1   5      375.04      328.17     48.03 o 
  12   1   5      168.14      146.79     42.96 o 
  13   1   5        0.73       16.80     28.19 o 
  14   1   5       56.49       41.00     31.41 o 
  15   1   5      229.74      168.90     49.91 o 
  16   1   5       37.08       45.83     37.86 o 
  17   1   5        2.84       47.17     37.70 o 
  18   1   5       21.72       31.96     38.09 o 
  19   1   5       40.45       19.06     39.78 o 
  20   1   5        1.15       49.42     41.89 o 
   1   2   5     4292.99     4236.81     80.79 o 
   2   2   5     6875.10     6123.34    100.87 o 
   3   2   5      329.23      252.13     35.08 o 
   4   2   5      651.80      721.60     40.50 o 
   5   2   5     1999.74     1633.73     60.69 o 
   6   2   5     3178.39     2925.48     71.77 o 
   7   2   5     1159.19     1146.63     50.10 o 
   8   2   5     1146.13     1163.42     45.00 o 
   9   2   5     4871.13     4834.59     84.16 o 
  10   2   5     2392.67     2514.16     80.71 o 
  11   2   5     1057.64     1129.72     61.27 o 
  12   2   5      418.32      413.28     43.85 o 
  13   2   5     1140.42     1120.15     48.65 o 
  14   2   5      402.39      295.81     56.64 o 
  15   2   5       22.20       19.05     33.37 o 
  16   2   5      329.68      236.90     65.45 o 
  17   2   5      205.75      135.48     43.10 o 
  18   2   5        2.62       20.85     51.94 o 
  19   2   5       34.71       71.75     63.33 o 
  20   2   5      127.74      182.74     57.23 o 
   0   3   5     4149.03     4156.20    118.11 o 
   1   3   5        9.87        3.16     24.30 o 
   2   3   5      580.22      605.00     43.23 o 
   3   3   5       39.77       16.68     25.39 o 
   4   3   5     3165.83     3246.28     70.55 o 
   5   3   5      170.96      182.24     37.98 o 
   6   3   5      612.80      622.18     42.58 o 
   7   3   5     1695.98     1742.30     53.81 o 
   8   3   5      680.87      678.41     35.64 o 
   9   3   5     1228.98     1268.10     46.79 o 
  10   3   5     1151.41     1223.45     49.36 o 
  11   3   5      840.85      853.56     44.50 o 
  12   3   5      315.96      271.74     28.83 o 
  13   3   5        0.74       10.06     25.88 o 
  14   3   5      123.97       81.17     24.19 o 
  15   3   5        2.30       26.42     27.19 o 
  16   3   5       48.50       66.10     51.13 o 
  17   3   5       17.88       69.28     75.62 o 
  18   3   5        7.64      166.81     58.32 o 
  19   3   5       30.76       20.98    113.38 o 
   1   4   5     2467.34     2496.25     66.52 o 
   2   4   5     2585.28     2640.14     86.71 o 
   3   4   5     3441.35     3635.90     83.59 o 
   4   4   5      155.46      188.73     32.78 o 
   5   4   5     3447.59     3617.02     77.42 o 
   6   4   5     1779.63     1910.70     50.13 o 
   7   4   5        5.24       -7.76     22.56 o 
   8   4   5      318.79      311.10     28.59 o 
   9   4   5      957.11      969.05     31.64 o 
  10   4   5       89.35      118.75     25.76 o 
  11   4   5      389.01      404.08     54.39 o 
  12   4   5      587.82      333.50     95.69 o 
  13   4   5      554.50      557.96     88.39 o 
  14   4   5        9.18       -0.98     46.41 o 
  15   4   5        1.67       17.29     42.96 o 
  16   4   5      133.46      151.48     44.21 o 
  17   4   5      114.39       61.31     92.21 o 
  18   4   5       13.60      124.51     86.34 o 
   0   5   5     2945.35     3030.21    127.81 o 
   1   5   5      817.49      838.18     86.60 o 
   2   5   5      176.54      187.51     45.51 o 
   3   5   5     2165.92     2262.42     70.15 o 
   4   5   5     1071.63     1072.90     60.95 o 
   5   5   5      281.48      269.45     35.76 o 
   6   5   5       10.63       14.31     22.12 o 
   7   5   5      644.98      595.06     45.16 o 
   8   5   5      484.01      489.40     21.10 o 
   9   5   5        8.50       19.28     33.78 o 
  10   5   5      118.96       47.63     37.88 o 
  11   5   5       47.95      101.28     47.35 o 
  12   5   5      280.68      164.72     60.09 o 
  13   5   5       13.20      -11.93     56.28 o 
  14   5   5      195.82      253.14    107.52 o 
  15   5   5      232.12      152.06     93.99 o 
  16   5   5       65.85      224.66     97.83 o 
  17   5   5        1.30       84.94     88.85 o 
   1   6   5      349.66      319.85     61.37 o 
   2   6   5        2.75      -15.95     35.83 o 
   3   6   5        7.92       26.16     26.93 o 
   4   6   5      162.12       75.38     29.95 o 
   5   6   5        6.17       14.14     29.33 o 
   6   6   5       80.39       60.08     22.48 o 
   7   6   5       17.07       19.66     26.36 o 
   8   6   5        8.17       -7.53     35.72 o 
   9   6   5      267.30      232.92     54.34 o 
  10   6   5       75.56      112.52     68.61 o 
  11   6   5       85.22      124.22    126.06 o 
  12   6   5       10.84       -5.72     70.89 o 
  13   6   5      168.01       79.68     84.29 o 
  14   6   5        0.02      -89.83     89.83 o 
  15   6   5        0.18      110.23    102.97 o 
   0   7   5      398.86      385.17     63.25 o 
   1   7   5      228.72      138.45     38.92 o 
   2   7   5        0.64      -32.97     32.97 o 
   3   7   5       63.36       52.58     32.52 o 
   4   7   5      764.30      625.32     90.88 o 
   5   7   5       64.17       82.68     39.54 o 
   6   7   5      189.34      167.08     46.75 o 
   7   7   5      228.88      236.79     58.78 o 
   8   7   5      339.22      412.82     65.52 o 
   9   7   5       81.32       61.44     63.49 o 
  10   7   5      145.10      314.92    111.78 o 
  11   7   5      441.24      396.83    202.25 o 
  12   7   5       27.82      123.74    142.86 o 
   1   8   5        8.24       43.61     46.57 o 
   2   8   5        0.40       -4.05     42.87 o 
   3   8   5      118.48      126.38     45.65 o 
   4   8   5        0.67        8.87     49.71 o 
   5   8   5      131.78      251.70     92.22 o 
   6   8   5        0.46       30.48     57.86 o 
   7   8   5        2.30      -64.39    105.57 o 
   8   8   5        2.71     -114.80    114.80 o 
   0   0   6    33894.01    34370.01   1033.90 o 
   1   0   6       30.82      -11.18     57.75 o 
   2   0   6        9.33       52.33     59.54 o 
   3   0   6     1477.36     1352.92     91.78 o 
   4   0   6     6739.14     5866.86    204.53 o 
   5   0   6     1341.22     1386.41    132.75 o 
   6   0   6     1238.93     1250.49     77.42 o 
   7   0   6     1360.57     1433.78     89.68 o 
   8   0   6     4089.10     3876.94    113.56 o 
   9   0   6      471.84      415.85     65.68 o 
  10   0   6     1569.13     1616.17    113.34 o 
  11   0   6     2222.55     2584.93    154.72 o 
  12   0   6     5121.99     5426.60    185.94 o 
  13   0   6      507.05      316.57    134.03 o 
  14   0   6      733.05      542.02    129.00 o 
  15   0   6       24.57       43.75     49.85 o 
  16   0   6      382.27      253.48    101.45 o 
  17   0   6       73.54        9.67     78.46 o 
  18   0   6      409.97      441.19    169.33 o 
  19   0   6        0.65       29.27     71.72 o 
  20   0   6        1.44       63.54     86.64 o 
   1   1   6      161.64      174.09     46.58 o 
   2   1   6      840.27      890.47     62.62 o 
   3   1   6      172.84      202.81     39.74 o 
   4   1   6      413.82      438.07     44.80 o 
   5   1   6      397.25      419.76     39.95 o 
   6   1   6       46.02       48.64     32.34 o 
   7   1   6      193.90      179.27     35.15 o 
   8   1   6      156.78      124.71     36.50 o 
   9   1   6      366.94      362.83     42.66 o 
  10   1   6     1092.48     1053.34    103.56 o 
  11   1   6      250.22      182.87     48.22 o 
  12   1   6      340.55      295.61     49.93 o 
  13   1   6        9.08        2.51     37.27 o 
  14   1   6      112.20       51.54     29.83 o 
  15   1   6        0.01       47.09     34.99 o 
  16   1   6        2.20       57.93     35.39 o 
  17   1   6        3.71      -16.34     36.00 o 
  18   1   6       14.16       11.56     39.31 o 
  19   1   6        5.21       26.29     69.15 o 
  20   1   6        1.97      -39.06     61.07 o 
   0   2   6    15727.95    14858.95    317.85 o 
   1   2   6     1057.50     1131.69     60.85 o 
   2   2   6       10.63        3.39     30.79 o 
   3   2   6     1079.85     1125.40     53.56 o 
   4   2   6    17370.25    17445.26    239.66 o 
   5   2   6       70.27       96.91     39.22 o 
   6   2   6      839.12      994.87     57.42 o 
   7   2   6      657.12      624.83     49.64 o 
   8   2   6     3803.39     3838.18     92.89 o 
   9   2   6      164.96      203.49     39.53 o 
  10   2   6     4054.62     4152.66     94.32 o 
  11   2   6       88.05       64.11     36.34 o 
  12   2   6      278.42      281.75     46.68 o 
  13   2   6      145.45       82.32     40.65 o 
  14   2   6     1312.81     1355.04     56.01 o 
  15   2   6      168.78      129.44     33.45 o 
  16   2   6      220.19      193.79     51.00 o 
  17   2   6        2.86       86.88     51.86 o 
  18   2   6      104.99      149.38     90.97 o 
  19   2   6       53.63       77.25     72.48 o 
   1   3   6      306.95      315.13     39.99 o 
   2   3   6     4604.64     4502.17    107.91 o 
   3   3   6       46.70       26.56     30.03 o 
   4   3   6        4.90        3.63     38.25 o 
   5   3   6      286.65      254.81     39.18 o 
   6   3   6     1136.41     1164.95     73.57 o 
   7   3   6        2.42       -8.99     35.40 o 
   8   3   6      433.97      476.46     38.63 o 
   9   3   6       61.11       88.53     30.01 o 
  10   3   6       18.62       22.54     27.53 o 
  11   3   6      202.21      175.28     37.92 o 
  12   3   6      189.70      127.06     39.03 o 
  13   3   6       98.46       76.78     28.48 o 
  14   3   6      335.58      260.16     46.72 o 
  15   3   6       13.65      -20.32     27.84 o 
  16   3   6       29.38       -1.09     46.25 o 
  17   3   6       75.13       21.74     58.25 o 
  18   3   6       66.70       56.67     70.99 o 
  19   3   6       21.71      171.45     92.57 o 
   0   4   6     2888.54     2939.34    122.40 o 
   1   4   6        0.75       24.69     31.52 o 
   2   4   6      694.80      779.87     59.23 o 
   3   4   6       44.77       50.33     32.17 o 
   4   4   6     1539.42     1523.13     64.32 o 
   5   4   6      183.14      229.84     47.11 o 
   6   4   6      645.19      681.24     58.33 o 
   7   4   6       98.31       65.21     33.82 o 
   8   4   6     1850.52     1999.66     64.50 o 
   9   4   6      105.35      144.64     33.91 o 
  10   4   6       11.89       17.40     29.80 o 
  11   4   6      575.62      526.03     47.58 o 
  12   4   6      846.65      801.04     91.15 o 
  13   4   6      214.08      151.82     55.23 o 
  14   4   6      207.99      135.88     58.87 o 
  15   4   6        2.43      -18.45     45.67 o 
  16   4   6       30.52       21.23     53.74 o 
  17   4   6       20.78       94.83     85.34 o 
  18   4   6      226.52      145.21    113.32 o 
   1   5   6      280.53      217.86     47.24 o 
   2   5   6     2104.79     2177.00     83.40 o 
   3   5   6      140.14      170.52     38.55 o 
   4   5   6       22.76       52.54     35.97 o 
   5   5   6      548.75      536.75     45.23 o 
   6   5   6      979.80     1082.86     55.58 o 
   7   5   6      128.79      115.13     35.05 o 
   8   5   6      169.61      162.97     22.60 o 
   9   5   6      397.62      415.13     61.19 o 
  10   5   6     1164.25     1178.70     69.00 o 
  11   5   6       72.41      123.12     49.55 o 
  12   5   6      418.56      341.25     89.71 o 
  13   5   6       46.02       36.48     40.08 o 
  14   5   6      144.37       88.92     52.54 o 
  15   5   6        6.13       63.45    121.76 o 
  16   5   6       92.77      142.96    111.37 o 
   0   6   6      243.74      263.67     72.09 o 
   1   6   6       16.77       61.21     47.21 o 
   2   6   6        4.53       11.79     45.49 o 
   3   6   6        0.37        5.57     40.70 o 
   4   6   6     1064.74     1099.15    101.01 o 
   5   6   6       68.41       67.05     35.23 o 
   6   6   6      135.53       91.07     40.17 o 
   7   6   6        0.93       -6.22     22.68 o 
   8   6   6      302.73      263.62     44.30 o 
   9   6   6      104.11       38.23     38.19 o 
  10   6   6      261.91      132.22     53.62 o 
  11   6   6      134.22      201.01     63.54 o 
  12   6   6       36.66       77.03     74.47 o 
  13   6   6       50.63      170.70     99.91 o 
  14   6   6       80.64      130.67    101.37 o 
   1   7   6       65.26       40.30     42.98 o 
   2   7   6      759.80      625.74    112.74 o 
   3   7   6       12.43       15.76     32.02 o 
   4   7   6       98.36       10.21     32.12 o 
   5   7   6       77.19       93.05     37.23 o 
   6   7   6      723.46      791.08     93.94 o 
   7   7   6        2.43       36.45     56.22 o 
   8   7   6       78.58      124.44     70.74 o 
   9   7   6       16.56       91.07     71.91 o 
  10   7   6       32.53       96.08     91.19 o 
  11   7   6       24.31      241.84    126.82 o 
   0   8   6       10.28      157.95     74.45 o 
   1   8   6       15.19       91.56     65.79 o 
   2   8   6       33.55       83.31     49.95 o 
   3   8   6       31.41      116.18     56.27 o 
   4   8   6       22.26       24.51     57.03 o 
   5   8   6        2.22       21.34     51.84 o 
   6   8   6        6.68       77.43     57.60 o 
   7   8   6       22.81      -37.90     54.69 o 
   1   0   7     8804.16     8210.62    255.99 o 
   2   0   7      607.27      675.40     90.99 o 
   3   0   7     1533.07     1500.00    123.50 o 
   4   0   7       62.56      105.19     82.74 o 
   5   0   7    12970.60    13142.97    301.99 o 
   6   0   7      356.36      380.98     68.53 o 
   7   0   7     2239.15     2246.94    116.91 o 
   8   0   7        6.74       18.90     46.82 o 
   9   0   7     5665.29     5824.93    161.49 o 
  10   0   7      513.23      492.14     95.22 o 
  11   0   7       12.76       -6.85     51.86 o 
  12   0   7      578.62      345.71    148.39 o 
  13   0   7      963.26      963.78    200.23 o 
  14   0   7       33.33       -8.10     57.51 o 
  15   0   7      185.34       75.49     77.99 o 
  16   0   7       45.69       87.93     60.36 o 
  17   0   7      563.18      407.87    124.03 o 
  18   0   7       16.13      276.27    122.43 o 
  19   0   7        3.28       47.56     84.04 o 
   0   1   7        0.04      112.94     70.99 o 
   1   1   7       18.23       15.34     39.09 o 
   2   1   7       10.15       35.64     39.22 o 
   3   1   7      572.62      625.40     55.38 o 
   4   1   7        1.23        2.52     33.52 o 
   5   1   7       13.86       27.65     36.65 o 
   6   1   7       10.46        6.56     36.01 o 
   7   1   7      639.52      739.16     53.95 o 
   8   1   7        1.25       -2.93     33.12 o 
   9   1   7      265.52      252.90     49.18 o 
  10   1   7        0.41       14.42     38.58 o 
  11   1   7       23.97      -10.61     38.91 o 
  12   1   7        0.44        2.03     39.06 o 
  13   1   7       10.19        3.47     42.09 o 
  14   1   7        3.43      -19.66     48.31 o 
  15   1   7       14.38       -3.54     36.28 o 
  16   1   7        0.01       28.16     37.17 o 
  17   1   7        3.23        4.41     38.01 o 
  18   1   7       14.96       50.26     43.96 o 
  19   1   7       18.78       68.60    102.84 o 
   1   2   7     4635.11     4699.07    107.94 o 
   2   2   7      437.74      511.47     56.18 o 
   3   2   7     2666.96     2542.03     96.44 o 
   4   2   7       21.20        2.22     40.44 o 
   5   2   7     8336.25     8425.69    174.53 o 
   6   2   7       70.45      105.66     42.75 o 
   7   2   7      495.97      521.43     50.89 o 
   8   2   7      138.89      129.64     41.60 o 
   9   2   7     3745.81     3819.41    107.98 o 
  10   2   7        3.27        7.74     34.16 o 
  11   2   7      246.74      235.88     47.28 o 
  12   2   7      135.67      148.47     45.54 o 
  13   2   7     1719.48     1937.74     92.41 o 
  14   2   7       85.37       60.74     52.97 o 
  15   2   7       62.11       25.84     35.42 o 
  16   2   7        4.70       24.49     33.76 o 
  17   2   7      355.60      254.18     68.88 o 
  18   2   7       77.37       81.23     80.78 o 
  19   2   7      161.34      213.69     84.58 o 
   0   3   7       71.49       84.71     57.52 o 
   1   3   7      561.59      552.13     57.30 o 
   2   3   7      132.82      163.94     43.87 o 
   3   3   7     2310.01     2447.14     91.90 o 
   4   3   7       16.13       29.59     39.04 o 
   5   3   7      513.58      489.10     65.65 o 
   6   3   7       11.98       18.87     38.20 o 
   7   3   7     1788.09     1888.51     80.19 o 
   8   3   7       29.81       22.55     38.78 o 
   9   3   7      226.45      203.25     36.62 o 
  10   3   7        7.03        4.52     38.38 o 
  11   3   7      714.45      496.95     87.66 o 
  12   3   7       18.64       47.61     38.14 o 
  13   3   7        0.01        6.89     33.91 o 
  14   3   7        0.65      -18.50     27.08 o 
  15   3   7      201.67      197.91     74.38 o 
  16   3   7        7.55      -30.04     56.84 o 
  17   3   7       29.81        6.43     60.90 o 
  18   3   7        0.60       29.97     74.37 o 
   1   4   7     2290.60     2417.38    104.40 o 
   2   4   7      200.03      195.32     45.66 o 
   3   4   7      924.35      995.48     75.52 o 
   4   4   7       14.94       19.54     34.07 o 
   5   4   7     1145.41     1320.30     73.32 o 
   6   4   7      437.61      497.44     58.07 o 
   7   4   7       71.42       99.29     37.07 o 
   8   4   7        5.36       15.17     27.18 o 
   9   4   7     1428.18     1430.50    148.94 o 
  10   4   7      323.76      266.94     36.34 o 
  11   4   7      111.94      104.16     32.23 o 
  12   4   7      240.68      171.02     47.01 o 
  13   4   7      303.42      209.93     65.67 o 
  14   4   7        0.55       30.02     54.87 o 
  15   4   7        8.76      -19.68     58.84 o 
  16   4   7       60.60       80.75     88.07 o 
  17   4   7       54.61      130.85    124.47 o 
   0   5   7        5.95       -4.44     55.69 o 
   1   5   7      641.87      591.60     63.69 o 
   2   5   7       11.92       32.11     39.80 o 
   3   5   7     1404.28     1438.04     70.81 o 
   4   5   7        3.00       15.05     33.33 o 
   5   5   7      237.35      195.46     45.49 o 
   6   5   7        9.10       14.13     32.25 o 
   7   5   7     1365.69     1341.12     61.04 o 
   8   5   7        9.73       -0.22     29.17 o 
   9   5   7      115.39      118.25     35.72 o 
  10   5   7       10.65        1.76     25.37 o 
  11   5   7      307.63      293.62    119.28 o 
  12   5   7        0.25       24.98     41.19 o 
  13   5   7        0.05       63.21     46.92 o 
  14   5   7        0.78      -45.75     69.62 o 
  15   5   7      110.55      167.85    112.85 o 
   1   6   7      143.65      114.52     56.53 o 
   2   6   7       94.48       76.73     57.86 o 
   3   6   7      190.99      159.66     57.21 o 
   4   6   7       47.20       48.57     44.33 o 
   5   6   7       96.74       99.88     36.45 o 
   6   6   7       65.83       45.45     37.70 o 
   7   6   7        6.92       40.67     41.85 o 
   8   6   7       45.55       42.93     37.58 o 
   9   6   7       76.13       21.75     81.75 o 
  10   6   7        0.73      103.52     49.73 o 
  11   6   7        3.43       18.49     71.84 o 
  12   6   7       38.73      -24.25     77.81 o 
  13   6   7      171.09      105.25     89.18 o 
   0   7   7        0.59       55.61     76.76 o 
   1   7   7      467.84      433.22     81.86 o 
   2   7   7        0.07       -6.85     46.93 o 
   3   7   7      388.49      316.58     67.12 o 
   4   7   7       10.85       46.24     37.54 o 
   5   7   7      145.59       83.77     47.05 o 
   6   7   7        4.65      -30.40     58.39 o 
   7   7   7      297.05      414.34     86.83 o 
   8   7   7        8.29       86.02     70.56 o 
   9   7   7        2.30      153.92     72.92 o 
  10   7   7        1.82      146.93    108.85 o 
   1   8   7        5.95       39.62     48.10 o 
   2   8   7       44.63       42.22     47.64 o 
   3   8   7        0.00       30.30     70.17 o 
   4   8   7        2.00      148.50     66.58 o 
   5   8   7        0.54      -16.49     81.80 o 
   0   0   8    13080.94    12611.84    934.09 o 
   1   0   8     1280.46     1471.12    131.25 o 
   2   0   8       20.60       43.29     65.02 o 
   3   0   8     3955.23     4069.29    194.48 o 
   4   0   8     5924.63     6128.43    281.76 o 
   5   0   8      568.18      553.92     83.60 o 
   6   0   8      766.94      767.38     83.09 o 
   7   0   8     2120.64     2130.51    128.12 o 
   8   0   8     1570.79     1642.84    112.23 o 
   9   0   8      255.90      290.95     75.28 o 
  10   0   8     1555.90     1505.03    214.77 o 
  11   0   8      756.78      646.12    190.42 o 
  12   0   8     1017.21      762.74    186.36 o 
  13   0   8        2.31       43.35     64.36 o 
  14   0   8      601.22      221.67    128.63 o 
  15   0   8      198.95       99.36     91.55 o 
  16   0   8      170.08      156.80    120.13 o 
  17   0   8       41.60      144.78     79.21 o 
  18   0   8      250.69      406.59    109.83 o 
   1   1   8      315.08      354.13     69.16 o 
   2   1   8      486.83      483.98     67.73 o 
   3   1   8      101.58      112.92     49.37 o 
   4   1   8      179.31      211.53     53.75 o 
   5   1   8       63.16       67.86     47.14 o 
   6   1   8       16.64        0.07     38.07 o 
   7   1   8        0.15        1.43     35.31 o 
   8   1   8       31.25       25.46     40.76 o 
   9   1   8       10.68       23.16     38.92 o 
  10   1   8      227.07      188.85     51.49 o 
  11   1   8        3.00        5.51     39.10 o 
  12   1   8      127.20       43.14     52.38 o 
  13   1   8       32.81       42.98     59.95 o 
  14   1   8       24.50       40.26     59.20 o 
  15   1   8        0.60        8.38     65.33 o 
  16   1   8        2.45       14.12     38.71 o 
  17   1   8       48.81        4.17     38.58 o 
  18   1   8       17.87       20.06     48.33 o 
   0   2   8     4081.40     4284.37    214.30 o 
   1   2   8      651.11      663.53     65.32 o 
   2   2   8      117.12       66.13     51.69 o 
   3   2   8     1622.70     1751.31     87.40 o 
   4   2   8     3222.07     3075.62    105.06 o 
   5   2   8      510.80      414.66     62.28 o 
   6   2   8      339.34      352.27     59.57 o 
   7   2   8     2119.42     2250.18     83.05 o 
   8   2   8     1482.65     1545.77     75.38 o 
   9   2   8      195.96      163.03     44.61 o 
  10   2   8      746.85      799.56     63.54 o 
  11   2   8      566.37      547.79     67.47 o 
  12   2   8      282.35      178.01     53.39 o 
  13   2   8        2.99      -20.97     46.72 o 
  14   2   8      339.94      262.45     69.33 o 
  15   2   8      257.59      247.01     65.61 o 
  16   2   8       26.14       93.45     46.85 o 
  17   2   8        3.29       48.39     56.32 o 
  18   2   8       27.60      103.71     65.08 o 
   1   3   8        5.73       52.85     47.36 o 
   2   3   8     2042.08     2113.05     88.70 o 
   3   3   8       58.68       28.89     49.04 o 
   4   3   8       94.79       76.05     52.84 o 
   5   3   8      616.52      504.41     82.12 o 
   6   3   8      729.79      740.48     73.10 o 
   7   3   8      298.62      322.77     52.64 o 
   8   3   8      339.57      380.83     56.73 o 
   9   3   8      100.93       76.29     43.37 o 
  10   3   8      129.72       60.15     41.22 o 
  11   3   8      113.28       99.67     46.08 o 
  12   3   8      137.77       91.36     49.94 o 
  13   3   8        3.37      -11.10     44.51 o 
  14   3   8      154.00       98.57     44.49 o 
  15   3   8        7.29        4.59     44.30 o 
  16   3   8       45.56       87.58     68.23 o 
  17   3   8        1.31      140.41     70.68 o 
   0   4   8     1501.42     1567.39    181.92 o 
   1   4   8     1115.66     1138.44     78.33 o 
   2   4   8       17.25      -13.51     40.39 o 
   3   4   8      716.55      850.49     63.96 o 
   4   4   8     1071.05     1044.30     72.87 o 
   5   4   8      173.05      115.48     44.07 o 
   6   4   8      224.28      179.67     45.09 o 
   7   4   8      333.20      272.55     61.00 o 
   8   4   8      351.38      348.54     50.19 o 
   9   4   8        1.89       -5.41     35.78 o 
  10   4   8      166.90      166.95     40.97 o 
  11   4   8      455.60      397.51     58.36 o 
  12   4   8      100.49      130.98     60.68 o 
  13   4   8        5.51        7.08     61.80 o 
  14   4   8      150.87       85.17     90.23 o 
  15   4   8       80.74       30.01     56.31 o 
  16   4   8       16.81       23.88     58.74 o 
   1   5   8      390.23      354.08     56.54 o 
   2   5   8     1296.33     1354.36     92.02 o 
   3   5   8      261.40      255.08     51.97 o 
   4   5   8        3.04       30.35     40.97 o 
   5   5   8      146.92       86.93     41.58 o 
   6   5   8      544.14      575.70     68.20 o 
   7   5   8       10.63       26.93     35.78 o 
   8   5   8      105.87       96.05     54.95 o 
   9   5   8      130.02       99.39     37.02 o 
  10   5   8      368.07      258.29     84.87 o 
  11   5   8        0.25       47.59     68.01 o 
  12   5   8      240.71      294.62     92.73 o 
  13   5   8       87.83       38.60     89.81 o 
  14   5   8       67.56       31.05     61.63 o 
   0   6   8        1.95       60.79     70.41 o 
   1   6   8      150.26       96.25     55.55 o 
   2   6   8       52.60       30.03     48.21 o 
   3   6   8       99.89       88.81     48.98 o 
   4   6   8       36.37       18.42     53.05 o 
   5   6   8       43.03       64.24     45.67 o 
   6   6   8       31.85       30.37     35.68 o 
   7   6   8      148.15      130.38     49.52 o 
   8   6   8       58.40      102.58     67.95 o 
   9   6   8        0.04      120.74     78.05 o 
  10   6   8        3.68      105.54     76.63 o 
  11   6   8      108.49      142.21     70.14 o 
  12   6   8        5.34       58.40     88.34 o 
   1   7   8       43.64       -8.51     55.50 o 
   2   7   8      396.74      306.96     67.63 o 
   3   7   8       34.25       28.55     50.33 o 
   4   7   8      126.02      179.36     70.59 o 
   5   7   8       46.29       37.55     54.03 o 
   6   7   8      307.67      481.31     99.95 o 
   7   7   8       15.90       12.36     64.36 o 
   8   7   8       76.72       99.51     76.15 o 
   1   0   9      701.53      628.99    120.17 o 
   2   0   9     5673.13     5943.77    238.30 o 
   3   0   9      306.38      347.63    108.84 o 
   4   0   9      439.69      422.73    125.96 o 
   5   0   9     1588.80     1723.18    120.30 o 
   6   0   9     2477.99     2715.69    173.86 o 
   7   0   9       79.73      122.68     80.21 o 
   8   0   9      471.15      460.59     87.54 o 
   9   0   9      667.68      633.03    121.24 o 
  10   0   9     1093.45     1059.89    152.66 o 
  11   0   9        0.63        2.83     52.12 o 
  12   0   9      551.44      205.46    152.39 o 
  13   0   9      193.03      111.83     79.18 o 
  14   0   9      698.20      505.66    195.35 o 
  15   0   9       61.61       -4.04     87.56 o 
  16   0   9       89.65      121.42    107.43 o 
  17   0   9        4.13      -31.33     68.72 o 
   0   1   9      373.05      339.53    101.50 o 
   1   1   9      266.59      348.16     74.78 o 
   2   1   9      839.27      867.02     92.98 o 
   3   1   9     1118.31     1169.64     96.74 o 
   4   1   9        3.32      -24.30     53.05 o 
   5   1   9        3.14      -24.35     48.93 o 
   6   1   9       44.70       31.53     45.97 o 
   7   1   9      140.29      114.97     51.37 o 
   8   1   9        1.38       27.35     44.66 o 
   9   1   9      190.82      206.90     56.34 o 
  10   1   9       30.32       55.82     49.63 o 
  11   1   9        0.73        2.12     44.50 o 
  12   1   9       96.61       65.56     56.30 o 
  13   1   9        3.48      -21.51     59.55 o 
  14   1   9        1.97       49.71     56.01 o 
  15   1   9        5.87       20.29     49.56 o 
  16   1   9       20.72       49.08     61.48 o 
  17   1   9        1.04      126.80     53.51 o 
   1   2   9      617.67      664.69     72.02 o 
   2   2   9     6206.46     6559.26    199.98 o 
   3   2   9      156.92      145.93     54.54 o 
   4   2   9       20.92       35.76     55.70 o 
   5   2   9      493.65      493.06     65.59 o 
   6   2   9     2171.05     2386.62    114.96 o 
   7   2   9       25.23       37.05     41.78 o 
   8   2   9      998.11     1089.61     71.22 o 
   9   2   9      360.26      341.20     54.89 o 
  10   2   9      888.86      881.13    100.02 o 
  11   2   9        2.06       -0.30     37.12 o 
  12   2   9      746.32      608.68    115.86 o 
  13   2   9      103.50      124.39     59.22 o 
  14   2   9      124.98       93.04     73.11 o 
  15   2   9        5.77      -62.27     64.43 o 
  16   2   9      255.76      327.14    123.39 o 
  17   2   9       97.38       66.21     92.03 o 
   0   3   9     1482.37     1403.21    125.23 o 
   1   3   9       19.74       21.93     47.80 o 
   2   3   9     1053.13     1068.56     80.43 o 
   3   3   9        6.85       38.72     51.14 o 
   4   3   9      891.76      986.29     73.65 o 
   5   3   9      200.51      143.18     56.03 o 
   6   3   9        9.28       34.32     43.67 o 
   7   3   9      256.85      250.78     57.62 o 
   8   3   9      166.75      144.20     50.01 o 
   9   3   9      282.74      179.87     50.33 o 
  10   3   9      584.74      416.98     69.81 o 
  11   3   9      247.16      247.57     57.99 o 
  12   3   9      109.84      125.60     52.20 o 
  13   3   9       12.52      -49.57     49.57 o 
  14   3   9       86.40       18.18     49.08 o 
  15   3   9       45.62      -32.97     66.24 o 
  16   3   9       32.14       91.44     73.22 o 
   1   4   9       46.51       26.96     44.12 o 
   2   4   9      760.10      838.49     77.99 o 
   3   4   9       17.24       53.46     50.96 o 
   4   4   9      675.98      565.37     68.36 o 
   5   4   9      188.74      162.07     50.87 o 
   6   4   9     1179.66     1155.46    127.70 o 
   7   4   9        1.05       23.75     49.87 o 
   8   4   9       45.24       94.66     44.49 o 
   9   4   9       55.49      148.43     52.12 o 
  10   4   9      318.14      305.11     63.91 o 
  11   4   9        2.35      -10.01     38.87 o 
  12   4   9       60.73       41.62     50.45 o 
  13   4   9       16.03        3.54     73.84 o 
  14   4   9       68.02       85.44    100.57 o 
  15   4   9       17.58       88.79     82.13 o 
   0   5   9      904.13      763.93    156.55 o 
   1   5   9      312.01      262.78     63.43 o 
   2   5   9      400.24      313.50     58.62 o 
   3   5   9      994.48      977.38    103.82 o 
   4   5   9      375.91      198.87     63.13 o 
   5   5   9        5.06       51.49     55.00 o 
   6   5   9       99.45      128.65     52.09 o 
   7   5   9      344.90      203.08     56.96 o 
   8   5   9      235.91      197.49     63.21 o 
   9   5   9       31.41       39.25     44.40 o 
  10   5   9        2.54       33.77     42.61 o 
  11   5   9       39.26       22.78     68.23 o 
  12   5   9      148.13      -14.76     66.96 o 
  13   5   9        0.06       59.00     84.07 o 
   1   6   9        0.51      -32.41     48.75 o 
   2   6   9      294.28      246.88     64.36 o 
   3   6   9        0.27      101.33     58.96 o 
   4   6   9        2.93       55.71     51.39 o 
   5   6   9       17.38       15.22     47.54 o 
   6   6   9      224.04      299.05     58.63 o 
   7   6   9        6.85      -66.72     81.58 o 
   8   6   9       79.51      142.57     95.66 o 
   9   6   9        0.09      -45.51     61.89 o 
  10   6   9       38.52       80.92     81.57 o 
   0   7   9      161.30      178.66     88.44 o 
   1   7   9        9.83      196.11     70.41 o 
   2   7   9       48.47      -56.97     56.97 o 
   3   7   9        2.14      116.76     58.61 o 
   4   7   9      389.80      393.01     74.29 o 
   5   7   9       51.75      -31.47     83.11 o 
   6   7   9        6.65      -88.68    132.16 o 
   0   0  10     1386.01     1555.06    214.26 o 
   1   0  10     2993.95     2935.61    208.23 o 
   2   0  10       20.23       88.87     91.71 o 
   3   0  10     3814.47     3996.80    210.12 o 
   4   0  10       11.06        4.03     87.71 o 
   5   0  10      545.68      527.96     97.84 o 
   6   0  10       42.02       55.87     68.25 o 
   7   0  10     3070.84     3500.36    180.34 o 
   8   0  10       76.24       26.08     72.95 o 
   9   0  10       86.47       57.09     74.38 o 
  10   0  10       21.10       29.78     67.35 o 
  11   0  10      845.96      620.86    216.90 o 
  12   0  10       42.78       55.34     95.01 o 
  13   0  10       32.51      133.94    102.98 o 
  14   0  10        4.18      139.49    108.48 o 
  15   0  10      452.22      608.92    146.27 o 
  16   0  10        0.11      231.91    118.36 o 
   1   1  10      129.35      132.38     73.08 o 
   2   1  10      827.16      870.32     97.14 o 
   3   1  10      528.24      482.79     79.69 o 
   4   1  10      166.44       97.27     65.76 o 
   5   1  10       21.26       49.70     53.50 o 
   6   1  10      499.14      550.81     66.36 o 
   7   1  10       88.98       27.76     51.94 o 
   8   1  10       16.02      -30.31     50.93 o 
   9   1  10      115.49      102.21     53.22 o 
  10   1  10       23.14       17.74     50.62 o 
  11   1  10        0.09       51.94     46.06 o 
  12   1  10        1.42       -0.14     48.52 o 
  13   1  10        2.33       61.18     60.98 o 
  14   1  10        2.78      -67.34     67.34 o 
  15   1  10       18.44       24.47     73.61 o 
  16   1  10        5.30      111.54     68.99 o 
   0   2  10      707.47      658.77    161.05 o 
   1   2  10      386.47      427.17     71.27 o 
   2   2  10       70.73       72.52     70.91 o 
   3   2  10     2609.23     2783.60    122.17 o 
   4   2  10       38.86       48.84     62.83 o 
   5   2  10      586.87      507.81     74.37 o 
   6   2  10      100.59       83.48     52.12 o 
   7   2  10     2375.03     2679.64    151.08 o 
   8   2  10      123.25      103.37     55.57 o 
   9   2  10      243.70      166.95     55.97 o 
  10   2  10        6.93      -25.13     48.38 o 
  11   2  10      962.66      914.73    118.08 o 
  12   2  10        0.18      -12.04     47.76 o 
  13   2  10        0.19       80.27     65.82 o 
  14   2  10        0.02       66.90     70.38 o 
  15   2  10      181.50      151.62     98.65 o 
   1   3  10     1220.13     1133.77     96.07 o 
   2   3  10      984.53      854.14     77.13 o 
   3   3  10       59.33       36.53     55.26 o 
   4   3  10      335.98      236.00     66.83 o 
   5   3  10     1430.03     1032.70    200.02 o 
   6   3  10       61.74       16.67     52.88 o 
   7   3  10      114.17      127.84     56.89 o 
   8   3  10       49.75       72.28     51.01 o 
   9   3  10      218.67      238.00     68.81 o 
  10   3  10        0.18       38.44     51.46 o 
  11   3  10       53.68       79.94     53.39 o 
  12   3  10        7.32       37.28     45.08 o 
  13   3  10       90.05        2.80     57.86 o 
  14   3  10        3.79      126.75     76.34 o 
  15   3  10        0.76      124.92    125.16 o 
   0   4  10      687.09      549.48    115.67 o 
   1   4  10     1370.97     1382.99    148.34 o 
   2   4  10       82.31       13.80     48.83 o 
   3   4  10      587.82      467.26     94.04 o 
   4   4  10       25.97       60.61     49.67 o 
   5   4  10      110.15      128.69     67.07 o 
   6   4  10       58.69       86.12     51.06 o 
   7   4  10      431.78      417.42     68.09 o 
   8   4  10        0.96       44.13     68.20 o 
   9   4  10       26.85      121.75     48.30 o 
  10   4  10       12.47       23.09     63.90 o 
  11   4  10      305.66      355.98     83.74 o 
  12   4  10       19.87      -66.91     66.91 o 
  13   4  10        8.32      174.69    109.51 o 
   1   5  10       76.70      109.59     55.03 o 
   2   5  10      126.46       43.56     56.34 o 
   3   5  10      644.54      560.59     96.61 o 
   4   5  10       77.78       60.78     53.36 o 
   5   5  10      303.57      412.70     92.18 o 
   6   5  10      173.09      100.14     53.35 o 
   7   5  10      114.67      154.08     80.33 o 
   8   5  10        5.44       75.76     61.91 o 
   9   5  10      385.81      244.61     57.28 o 
  10   5  10       16.02       44.71     65.14 o 
  11   5  10        1.48      -14.95     74.26 o 
   0   6  10       54.01      210.97     95.90 o 
   1   6  10       12.49      100.20     60.64 o 
   2   6  10       15.93      104.02     72.75 o 
   3   6  10       58.20       90.95     75.20 o 
   4   6  10       68.35      152.10     61.26 o 
   5   6  10       14.58       40.97     58.82 o 
   6   6  10        1.59      -79.99     79.99 o 
   7   6  10       59.69      164.81     85.16 o 
   8   6  10       98.50      123.28     73.22 o 
   1   0  11       19.83       -1.33     93.27 o 
   2   0  11     2454.92     2631.16    233.21 o 
   3   0  11       45.07       71.28     96.32 o 
   4   0  11       25.74       41.45     97.64 o 
   5   0  11      728.54      800.94    127.35 o 
   6   0  11     1702.24     1967.17    175.72 o 
   7   0  11      477.44      313.83    137.72 o 
   8   0  11      756.03     1044.06    137.29 o 
   9   0  11      209.68      309.75     98.85 o 
  10   0  11      584.53      740.32    131.18 o 
  11   0  11       40.61      -35.96     86.07 o 
  12   0  11      278.51      313.21     96.71 o 
  13   0  11      122.29      244.01    126.90 o 
  14   0  11      145.02       77.24    134.80 o 
  15   0  11        0.46       57.55     92.94 o 
   0   1  11      453.32      630.03    144.79 o 
   1   1  11      252.86      262.53     78.92 o 
   2   1  11        1.72        4.02     66.98 o 
   3   1  11        4.96       22.55     56.46 o 
   4   1  11      170.79      140.32     68.90 o 
   5   1  11       74.37       34.00     61.14 o 
   6   1  11      109.47       59.72     56.97 o 
   7   1  11       57.20       23.78     59.30 o 
   8   1  11       29.86       58.87     59.26 o 
   9   1  11       12.26       68.76     58.30 o 
  10   1  11       51.61       17.77     53.72 o 
  11   1  11       20.22      -27.64     60.59 o 
  12   1  11       55.12       66.67     70.53 o 
  13   1  11       28.82      116.02     65.81 o 
  14   1  11       33.36       75.48     64.22 o 
  15   1  11       48.99       28.86     65.88 o 
   1   2  11      923.79      913.29     87.54 o 
   2   2  11     2200.21     2283.70    183.57 o 
   3   2  11      238.01      201.40     67.54 o 
   4   2  11      110.54       52.75     58.20 o 
   5   2  11      343.04      334.63     79.49 o 
   6   2  11      502.13      477.50     81.83 o 
   7   2  11        1.36       22.49     50.45 o 
   8   2  11      124.32      142.49     57.12 o 
   9   2  11      251.30      226.73     67.97 o 
  10   2  11      223.23      221.46     69.94 o 
  11   2  11        4.02        3.31     57.04 o 
  12   2  11      343.19      218.06     67.66 o 
  13   2  11       41.22      127.79     86.47 o 
  14   2  11       68.89       30.82     58.44 o 
   0   3  11      531.69      369.56    104.47 o 
   1   3  11       93.47      152.72     64.90 o 
   2   3  11        0.81        3.28     57.12 o 
   3   3  11       45.82       10.31     52.28 o 
   4   3  11      300.52      215.76     69.96 o 
   5   3  11       14.58       82.45     60.84 o 
   6   3  11        3.74      -46.42     66.09 o 
   7   3  11        0.74       67.59     64.99 o 
   8   3  11      142.50       81.80     60.05 o 
   9   3  11       28.24       22.11     55.62 o 
  10   3  11       87.44      235.19     69.39 o 
  11   3  11        8.61      -10.41     57.45 o 
  12   3  11       52.14       68.33     62.66 o 
  13   3  11       14.55       39.99     58.86 o 
   1   4  11       17.54      139.93     72.43 o 
   2   4  11      267.12      306.05     80.96 o 
   3   4  11      115.07      144.24     61.22 o 
   4   4  11       36.02      118.82     60.01 o 
   5   4  11      131.85       88.80     65.15 o 
   6   4  11      470.90      387.18     93.19 o 
   7   4  11       90.45      108.92     57.58 o 
   8   4  11      152.60      166.19     55.71 o 
   9   4  11      136.42      174.92     74.76 o 
  10   4  11       96.87      111.30     55.31 o 
  11   4  11        3.59        2.38     54.79 o 
   0   5  11      838.53      581.99    120.66 o 
   1   5  11        8.44       11.55     51.84 o 
   2   5  11        2.98        7.76     52.14 o 
   3   5  11        4.18       89.63     65.60 o 
   4   5  11      501.90      597.36    125.21 o 
   5   5  11       58.77      142.75     60.84 o 
   6   5  11      117.60       72.58     60.56 o 
   7   5  11       57.57      103.29     77.60 o 
   8   5  11      150.14      146.33     89.41 o 
   9   5  11        5.04       -4.72     55.14 o 
   1   6  11      259.93      305.70     75.31 o 
   2   6  11       31.53       90.87     85.39 o 
   3   6  11       55.63      132.79     61.59 o 
   4   6  11       32.47      129.06     78.35 o 
   5   6  11       41.74      183.75     70.24 o 
   0   0  12     1832.90     2283.04    339.58 o 
   1   0  12      132.35      162.30    112.81 o 
   2   0  12       18.42       40.13     91.91 o 
   3   0  12      449.09      310.21    129.02 o 
   4   0  12     1154.31     1364.20    234.23 o 
   5   0  12      143.10      207.59    119.85 o 
   6   0  12       93.65       46.49     80.16 o 
   7   0  12      329.27      429.18    124.80 o 
   8   0  12      263.35      442.42    122.50 o 
   9   0  12       21.66       -0.27     86.44 o 
  10   0  12      312.51      289.12    104.35 o 
  11   0  12      199.30      172.44    133.35 o 
  12   0  12      277.83      421.47    184.21 o 
  13   0  12       29.33       92.22    116.84 o 
   1   1  12       40.56      -24.60     67.29 o 
   2   1  12       43.61       71.91     65.59 o 
   3   1  12        1.25       65.81     67.10 o 
   4   1  12        0.25       75.85     68.35 o 
   5   1  12       39.87      -12.63     64.78 o 
   6   1  12       16.00      -24.27     53.64 o 
   7   1  12       37.24      135.98     69.05 o 
   8   1  12        1.79       29.38     62.51 o 
   9   1  12       28.46       67.43     67.29 o 
  10   1  12        5.81      -29.28     64.12 o 
  11   1  12        8.47      230.23     71.00 o 
  12   1  12        0.12       64.31     75.14 o 
  13   1  12        2.94        3.93     66.69 o 
   0   2  12     1253.14     1475.15    148.21 o 
   1   2  12      237.57      236.32     82.37 o 
   2   2  12       29.61      109.48     71.49 o 
   3   2  12      365.74      317.44     90.30 o 
   4   2  12      715.85      585.02     96.71 o 
   5   2  12       11.86      -29.58     59.80 o 
   6   2  12       52.69      100.10     70.24 o 
   7   2  12      362.27      236.91     74.15 o 
   8   2  12      456.53      395.24     76.02 o 
   9   2  12        0.33        2.27     55.58 o 
  10   2  12      101.51       99.97     71.43 o 
  11   2  12       77.89      166.52     79.24 o 
  12   2  12       92.31      210.17     81.72 o 
   1   3  12      109.95      124.75     82.43 o 
   2   3  12      218.09      335.41     75.34 o 
   3   3  12      116.02      243.61     68.33 o 
   4   3  12       20.15      124.70    105.42 o 
   5   3  12      194.14      159.39     68.35 o 
   6   3  12       97.49      -25.75     69.31 o 
   7   3  12        1.76      -17.94     51.55 o 
   8   3  12       26.39       28.40     65.81 o 
   9   3  12       83.23      208.69     82.97 o 
  10   3  12       32.37       77.77     65.75 o 
  11   3  12       11.98       90.82    101.46 o 
   0   4  12      306.73      422.69    105.19 o 
   1   4  12        6.21       12.08     60.34 o 
   2   4  12        9.51      242.02     75.67 o 
   3   4  12       35.63       80.54     69.68 o 
   4   4  12      429.89      423.87     78.62 o 
   5   4  12       13.04       47.03     74.43 o 
   6   4  12       75.53      -14.22     69.79 o 
   7   4  12       22.85       85.51     69.34 o 
   8   4  12      155.81      126.82     61.98 o 
   9   4  12        1.61       69.25     53.95 o 
   1   5  12      123.40      185.16     69.10 o 
   2   5  12      146.16      169.53     67.01 o 
   3   5  12       11.66      -69.82     69.82 o 
   4   5  12        9.38       53.42     70.13 o 
   5   5  12      161.11      263.03     83.73 o 
   6   5  12       49.54       50.50    108.30 o 
   1   0  13      952.07      679.78    225.98 o 
   2   0  13        9.75      121.90    122.40 o 
   3   0  13      212.84      344.76    157.14 o 
   4   0  13        6.53      -89.43    119.28 o 
   5   0  13     1151.37     1095.92    229.15 o 
   6   0  13       12.44      -98.92     98.92 o 
   7   0  13       90.58      311.14    125.52 o 
   8   0  13       32.93       17.55     92.15 o 
   9   0  13      249.47      479.31    120.47 o 
  10   0  13        5.18       76.53    102.98 o 
  11   0  13        1.30      -25.88    109.54 o 
   0   1  13       16.85        5.13     99.80 o 
   1   1  13       18.76      -28.56    113.34 o 
   2   1  13        0.52       33.14     67.50 o 
   3   1  13       40.48       87.57     78.32 o 
   4   1  13        2.51       24.88     69.74 o 
   5   1  13       22.76      -59.97     66.63 o 
   6   1  13        0.62      163.48     75.22 o 
   7   1  13        1.64      167.38     76.03 o 
   8   1  13        0.32       32.67     63.76 o 
   9   1  13        8.31      123.78     75.92 o 
  10   1  13        2.33      -22.05     64.22 o 
  11   1  13        0.66       49.91     71.53 o 
   1   2  13      263.61      184.84     79.11 o 
   2   2  13       15.41      -76.26     76.26 o 
   3   2  13      203.89      302.18     86.32 o 
   4   2  13        5.24      -17.27     83.20 o 
   5   2  13      540.64      551.09    102.26 o 
   6   2  13        2.54      -37.32     68.27 o 
   7   2  13       98.68      172.84     77.27 o 
   8   2  13        0.27       36.47     67.06 o 
   9   2  13      596.60      595.75    116.78 o 
  10   2  13        0.68      125.77     71.32 o 
   0   3  13      145.63      184.03    120.41 o 
   1   3  13       11.05       60.14     69.66 o 
   2   3  13       10.98        4.07     65.31 o 
   3   3  13      149.98      180.93     79.35 o 
   4   3  13       61.54       25.86     57.43 o 
   5   3  13       14.94      114.69     82.80 o 
   6   3  13       14.98      138.96     87.18 o 
   7   3  13      244.06      397.48     87.38 o 
   8   3  13       39.59       95.58     75.02 o 
   1   4  13      321.21      352.53    101.75 o 
   2   4  13        3.81       78.35     78.68 o 
   3   4  13      111.01      215.31     77.83 o 
   4   4  13        1.56       11.90     76.61 o 
   5   4  13      173.50      191.17     77.34 o 
   6   4  13        8.63       12.25     80.36 o 
   0   0  14      920.96     1228.57    348.53 o 
   1   0  14       15.88      111.58    130.72 o 
   2   0  14        6.36       48.94    122.94 o 
   3   0  14       52.39      114.13    108.09 o 
   4   0  14      388.51      467.47    147.81 o 
   5   0  14        3.13      160.00    128.18 o 
   6   0  14      105.76      116.96    115.49 o 
   7   0  14       61.16      124.29    105.34 o 
   8   0  14      370.13      363.71    140.72 o 
   1   1  14       15.24        4.36     68.55 o 
   2   1  14       30.37      -40.15     79.50 o 
   3   1  14       11.29      -22.23     77.96 o 
   4   1  14        0.82      -41.75     83.00 o 
   5   1  14        2.74      -72.75     80.91 o 
   6   1  14       83.57      132.00     84.07 o 
   7   1  14       24.13      -27.28     68.61 o 
   8   1  14       96.47      -31.38    149.91 o 
   0   2  14      448.47      563.91    139.64 o 
   1   2  14       27.84      168.04     88.49 o 
   2   2  14        0.82       73.32     84.91 o 
   3   2  14       47.98       67.92     90.89 o 
   4   2  14      431.31      533.62    105.71 o 
   5   2  14       86.49      183.70    105.76 o 
   6   2  14       18.39      -78.35     78.35 o 
   1   3  14        2.96       -8.52     89.21 o 
   2   3  14      183.60      270.40     97.14 o 
   3   3  14        0.31      112.47     88.89 o 
   4   3  14        0.35       34.43     77.89 o 
   1   0  15       27.41      266.86    165.11 o 
   2   0  15      271.32      475.99    147.82 o 
   0   1  15       76.34       89.22    122.64 o 
   1   1  15        0.88      -48.53    119.35 o 
                                                 
